# Supplementary material for: The analysis of PIK3CA mutations in gastric carcinoma and metanalysis of literature suggest that exon-selectivity is a signature of cancer type
Source: J Exp Clin Cancer Res. 2010 Apr 16;29(1):32. doi: 10.1186/1756-9966-29-32 (PMC2865450; doi:10.1186/1756-9966-29-32)
Supplement: Additional file 2 — Metanalysis references. List of papers analyzed for the presence of PI3KCA mutations [file 1756-9966-29-32-S2.CSV]

Supplementary Table 1. Metanalysis bibliography
Bachman, K.E. et al. The PIK3CA gene is mutated with high frequency in human breast cancers. Cancer Biol Ther 3, 772-5(2004).
Barbareschi, M. et al. Different prognostic roles of mutations in the helical and kinase domains of the PIK3CA gene in breast carcinomas. Clin Cancer Res 13, 6064-9(2007).
Benvenuti, S. et al. PIK3CA cancer mutations display gender and tissue specificity patterns. Hum Mutat 29, 284-8(2008).
Broderick, D.K. et al. Mutations of PIK3CA in anaplastic oligodendrogliomas, high-grade astrocytomas, and medulloblastomas. Cancer Res 64, 5048-50(2004).
Buttitta, F. et al. PIK3CA mutation and histological type in breast carcinoma: high frequency of mutations in lobular carcinoma. J Pathol 208, 350-5(2006).
Campbell, I.G. et al. Mutation of the PIK3CA gene in ovarian and breast cancer. Cancer Res 64, 7678-81(2004).
Gallia, G.L. et al. PIK3CA gene mutations in pediatric and adult glioblastoma multiforme. Mol Cancer Res 4, 709-14(2006).
Kato, S. et al. PIK3CA mutation is predictive of poor survival in patients with colorectal cancer. Int J Cancer 121, 1771-8(2007).
Knobbe, C.B., Trampe-Kieslich, A. & Reifenberger, G. Genetic alteration and expression of the phosphoinositol-3-kinase/Akt pathway genes PIK3CA and PIKE in human glioblastomas. Neuropathol Appl Neurobiol 31, 486-90(2005).
Kozaki, K. et al. PIK3CA mutation is an oncogenic aberration at advanced stages of oral squamous cell carcinoma. Cancer Sci 97, 1351-8(2006).
Lai, Y. et al. PIK3CA exon 20 mutation is independently associated with a poor prognosis in breast cancer patients. Ann Surg Oncol 15, 1064-9(2008).
Lee, J.W. et al. PIK3CA gene is frequently mutated in breast carcinomas and hepatocellular carcinomas. Oncogene 24, 1477-80(2005).
Levine, D.A. et al. Frequent mutation of the PIK3CA gene in ovarian and breast cancers. Clin Cancer Res 11, 2875-8(2005).
Li, V.S.W. et al. Mutations of PIK3CA in gastric adenocarcinoma. BMC Cancer 5, 29(2005).
Li, S.Y. et al. PIK3CA mutations in breast cancer are associated with poor outcome. Breast Cancer Res Treat 96, 91-5(2006).
Miyake, T. et al. PIK3CA gene mutations and amplifications in uterine cancers, identified by methods that avoid confounding by PIK3CA pseudogene sequences. Cancer Lett 261, 120-6(2008).
Mori, N. et al. Concomitant activation of AKT with extracellular-regulated kinase 1/2 occurs independently of PTEN or PIK3CA mutations in endometrial cancer and may be associated with favorable prognosiss. Cancer Sci 98, 1881-8(2007).
Murugan, A.K. et al. Oncogenic mutations of the PIK3CA gene in head and neck squamous cell carcinomas. Int J Oncol 32, 101-11(2008).
Nosho, K. et al. PIK3CA mutation in colorectal cancer: relationship with genetic and epigenetic alterations. Neoplasia 10, 534-41(2008).
Oda, K. et al. High frequency of coexistent mutations of PIK3CA and PTEN genes in endometrial carcinoma. Cancer Res 65, 10669-73(2005).
Ollikainen, M. et al. Patterns of PIK3CA alterations in familial colorectal and endometrial carcinoma. Int J Cancer 121, 915-20(2007).
Qiu, W. et al. PIK3CA mutations in head and neck squamous cell carcinoma. Clin Cancer Res 12, 1441-6(2006).
Saal, L.H. et al. PIK3CA mutations correlate with hormone receptors, node metastasis, and ERBB2, and are mutually exclusive with PTEN loss in human breast carcinoma. Cancer Res 65, 2554-9(2005).
Samuels, Y. et al. High frequency of mutations of the PIK3CA gene in human cancers. Science 304, 554(2004).
Velasco, A. et al. PIK3CA gene mutations in endometrial carcinoma: correlation with PTEN and K-RAS alterations. Hum Pathol 37, 1465-72(2006).
Velho, S. et al. The prevalence of PIK3CA mutations in gastric and colon cancer. Eur J Cancer 41, 1649-54(2005).
Wu, G. et al. Somatic mutation and gain of copy number of PIK3CA in human breast cancer. Breast Cancer Res 7, R609-16(2005).
